# Supplementary material for: Latino Parents’ Reactions to and Engagement With a Facebook Group–Based COVID-19 Vaccine Promotion Intervention: Mixed Methods Pilot Study
Source: JMIR Form Res. 2024 Mar 14;8:e51331. doi: 10.2196/51331 (PMC10979334; doi:10.2196/51331)
Supplement: Multimedia Appendix 1 [file formative_v8i1e51331_app1.xlsx]

## Sheet: Sheet1
			Brigada 5-Week Intervention
		Theme	Monday	Tuesday	Wednesday	Thursday	Friday	Saturday	Sunday	Theme
WEEK 1	10am post	1: Adult Risk	BA.5 update info - carousel	COVID is in the air - sneeze video	Prevention - layers of protection, swiss cheese	Understanding community risk/transmission level: Have you heard that cases are rising? Do you know how to find out the level of risk in your community? narrated carousel	Vaccines are predictable, COVID isn't	Numbers of vaccines authorized now - by age groups	Smallpox photo	3: Vaccine Intro: laying foundation for vaccines
	3pm post	2: Adult Severity	4 reasons to not get COVID and get it over with - narrated carousel (voice over/MP4)	Long COVID	Cost of hospitalization - How much does a COVID hospitalization cost?	Mask tutorial video on getting a proper fit - video	mRNA 1-pager translated from CDC	Vaccine contents and mRNA technology - carousel	Different vaccines and contents - post about product ingredients and vaccine ingredients - carousel	4: Vaccine Science & Contents
	5pm post	Engagement	Introduce yourself post		ENGAGEMENT post: red flag - when they ignore the experts but believe any stranger on Twitter....	POLL 8/19 - If you had to pick your biggest concern about the COVID vaccine, what would it be?		ENGAGEMENT post: Latinos are 2.3 times more likely to....	ENGAGEMENT post: Soy yo - inflation/vaccine still free
	7pm post	Addressing Misinformation		Dr. Cornejo interview: Clip 6 or **11:30-13:57 how to find reliable COVID information for parents - video	Restrepo interview - Clip 4 - 12:25-13:50 - sources of false information - video	Cornejo interview: clip 9 vaccinate to reduce variants			Dr. Marquez interview: clip 6 - 10:34-12:30 - the vaccine isn't new, it has been under study for many years.
WEEK 2	10am post	5: Adult Vaccine Safety Efficacy	Vaccine efficacy-adults - Vaccinated adults 94% less likely connected to a ventilator	In what year was mRNA tech created - carousel	lung photo - COVID with and without vaccination	Types of masks and levels of protection	How to find a vaccine tutorial - video	Novavax - carousel	Can vaccine cause side effects years later?	7: Getting Adult Vaccine
	3pm post	6: Child Risk & Severity	Child COVID risk: do you think COVID doesn't affect kids? Think again.	Severity of COVID for children - risk of hospitalization, death	Kids can get long COVID too - Dr Cornejo interview: clip 11 **28:00-28:46	Parents vaccinate your children 6 mo to 5 year - what you need to know - carousel	Process for approval of child vaccine	Cartoon on how vaccines and immune system work, dangers of anti-vaxx efforts - video	5 things you should know - Dr. Ilan Shapiro video	8: Child Vax
	5pm post	Engagement			ENGAGEMENT post: Despacito - correcting infertility misinformation		ENGAGEMENT post: Uso mascarilla en publico por 3 razones	POLL: 8/26 What is your biggest concern that prevents you from vaccinating your children against COVID-19?	ENGAGEMENT post: Bad Bunny
	7pm post	Addressing Misinformation	Dr. Cornejo interview: clip 3 *7:35-8:40 información falsa y cómo ha afectado el nivel de vacunación	Palacios interview: Clip 8 - pandemic still here, don't have false sense of safety, especially high-risk groups	Noticias falsas: recognizing misinformation	Dr. Marquez interview - vaccines for children		Restrepo interview: clips 2 and 3 - Vaccination, myths and false information; Vaccination, how to teach people its credible	Dr. Marquez Interview: clip 8 - Child Vaccination (5-11), why low vax rates, children can still get COVID and discusses complications
WEEK 3	10am post	9: Dispelling myths about child vax	Dr. Marquez Interview: clip 13 pediatrician advice to parents who haven't vax kids yet, dispel myths	American Academy of Pediatrics Vaccine Post	Latina Health expert, video - vax kids and trend graphs	Restrepo interview: clip 8 - child vaccination, myths	Vaccination safe during pregnancy	Breastfeeding and COVID - carousel	Restrepo interview: clips 6 and 7 - Vaccination, FAQ's pregnancy/breastfeeding; Vaccination, myths pregnancy/breastfeeding (They are seperated)	11: Pregnancy & Breastfeeding
	3pm post	10: Testing	What is a variant post - carousel	When should I test graph - static post	Getting free tests and masks - free tests ends this week	Getting free tests/benefits of testing - Celia Cruz - animated post	Why are N95 Masks so effective?	10 things to know about Paxlovid - carousel	Number of children who have lost a parent to COVID	12: Treatment & Consequences of COVID
	5pm post	Engagement	Post reminding them up upcoming survey in 2 weeks and 4 weeks		ENGAGEMENT post: Saddest conversation with parent about vaccines		ENGAGEMENT post: BabyKEL mother post	POLL 8/31: This year, how do you feel about your kids going back to school with COVID still spreading in our communities?
	7pm post	Addressing Misinformation	Dr. Cornejo interview: clip 10 **25:42-27:45 child vaccine safety			Vaccine safety for kids	Mr. Palacios interview: clip 7 - correcting misinfo - why get vax if I'll get COVID anyway?
WEEK 4	10am post	13: Revisiting Risk	Updates on risk - last 2 waves have affected Latinos most in terms of deaths in US	R-value	understanding why areas with poor ventilation are higher risk - C02 post	You can still wear a mask, with or without a mandate	How to spot an authentic KN95 - static post	Elmo says to vaccinate	continue using your mask image with aerosols - Voice Over Post	15: Masking
	3pm post	14: Boosters	Why do I need a booster? - narrated carousel	Francis Collins graph Omicron with and without booster	Why do children need a booster?- narrated carousel	New Booster for Omicron	Older adults and booster graph - narrated post	Tricks if kids afraid of needles - carousel	Wash your hands post	16: Child Boosters
	5pm post	Engagement	Engagement: novela	Engagement Post: Song, Un Verano sin ti	ENGAGEMENT post: Dale mas gasolina al booster	Marvel Movie Clip - Booster	POLL 9/9: Qué probabilidades hay de que les dé a sus hijos menores de 18 años la vacuna o el refuerzo contra el COVID-19 en el próximo mes?	ENGAGEMENT post: Group text about masks for travel	POLL: Biggest challenges to finding quality COVID information
	7pm post	Addressing Misinformation			Palacios interview: clip 6 - misinformamtion, low booster rates (not in week 4 file)	Restrepo interview: clip 1 - Vaccination, why adults should get 3 doses	Restrepo interview: clip 5 - Vaccination, why/when to get boosters/ yearly vax	Dr. Cornejo interview: Clip 4 - vaccinating Latino children
WEEK 5	10am post	Chain 13: Revisiting Risk	Wash your hands post	POLL 9/19: What has been your biggest challenge with finding quality COVID and vaccine information?		Hispanic Heritage month starts today - community pride and celebrating our culture		Promote survey in their email
	3pm post	Chain 14: Boosters			Tricks if kids afraid of needles - carousel
Engagement	5pm post					ENGAGEMENT post: Minions
Addressing Misinformation	7pm post
